# Supplementary material for: Whole genome sequencing assisted outbreak investigation of Salmonella enteritidis, at a hospital in South Africa, September 2022
Source: Access Microbiol. 2024 Nov 18;6(11):000835.v3. doi: 10.1099/acmi.0.000835.v3 (PMC11572493; doi:10.1099/acmi.0.000835.v3)
Supplement: Uncited Fig. S1. [file acmi-6-00835-s001.xlsx]

## Sheet: Anthony_1
EnteroBase Barcode ID	Name	Collection Year	Collection Month	Collection Day	Continent	Country	Province	Serovar	Source Niche	Source Type	Source Details	Data Source(Accession No.;Sequencing Platform;Sequencing Library;Insert Size;Experiment;Bases;Average Length;Status)	Project ID	Bio Project ID	Sample ID
SAL_LB3702AA	YA00297150	2022	1	21	Africa	South Africa	Free State	Enteritidis	Human	Human	Stool	ERR9321787;ILLUMINA;Paired;;ERX8863786;;;Uploaded	ERP123079	PRJEB39546	SAMEA13468897
SAL_LB3913AA	YA00295586	2022	1	10	Africa	South Africa	Free State	Enteritidis	Human	Human	Stool	ERR9321824;ILLUMINA;Paired;;ERX8863823;;;Uploaded	ERP123079	PRJEB39546	SAMEA13468935
SAL_LB5230AA	YA00296021	2022	1	10	Africa	South Africa	Free State	Enteritidis	Human	Human	Blood culture	ERR9539429;ILLUMINA;Paired;;ERX9080239;;;Uploaded	ERP123079	PRJEB39546	SAMEA13991925
SAL_LB5252AA	YA00296377	2022	1	8	Africa	South Africa	Free State	Enteritidis	Human	Human	Other	ERR9539449;ILLUMINA;Paired;;ERX9080259;;;Uploaded	ERP123079	PRJEB39546	SAMEA13991945
SAL_LB5277AA	YA00298244	2022	1	29	Africa	South Africa	Free State	Enteritidis	Human	Human	Blood culture	ERR9539465;ILLUMINA;Paired;;ERX9080275;;;Uploaded	ERP123079	PRJEB39546	SAMEA13991961
SAL_LB6677AA	YA00299741	2022	2	6	Africa	South Africa	Free State	Enteritidis	Human	Human	Stool	ERR9650081;ILLUMINA;Paired;;ERX9199515;;;Uploaded	ERP123079	PRJEB39546	SAMEA14251734
SAL_LB6681AA	YA00299439	2022	2	4	Africa	South Africa	Free State	Enteritidis	Human	Human	Stool	ERR9648572;ILLUMINA;Paired;;ERX9198006;;;Uploaded	ERP123079	PRJEB39546	SAMEA14251720
SAL_LB6686AA	YA00299434	2022	2	6	Africa	South Africa	Free State	Enteritidis	Human	Human	Stool	ERR9648583;ILLUMINA;Paired;;ERX9198017;;;Uploaded	ERP123079	PRJEB39546	SAMEA14251731
SAL_LB6698AA	YA00299743	2022	2	3	Africa	South Africa	Free State	Enteritidis	Human	Human	Stool	ERR9648570;ILLUMINA;Paired;;ERX9198004;;;Uploaded	ERP123079	PRJEB39546	SAMEA14251718
SAL_LB6706AA	YA00299436	2022	2	4	Africa	South Africa	Free State	Enteritidis	Human	Human	Stool	ERR9651282;ILLUMINA;Paired;;ERX9200716;;;Uploaded	ERP123079	PRJEB39546	SAMEA14252862
SAL_LB8633AA	YA00304112	2022	2	28	Africa	South Africa	Free State	Enteritidis	Human	Human	Stool	ERR9709300;ILLUMINA;Paired;;ERX9258622;;;Uploaded	ERP123079	PRJEB39546	SAMEA14369753
SAL_LB8702AA	YA00301781	2022	2	20	Africa	South Africa	Free State	Enteritidis	Human	Human	Stool	ERR9717464;ILLUMINA;Paired;;ERX9266667;;;Uploaded	ERP123079	PRJEB39546	SAMEA14375752
SAL_LB9991AA	YA00313876	2022	3	11	Africa	South Africa	Free State	Enteritidis	Human	Human	Blood culture	ERR9787636;ILLUMINA;Paired;;ERX9334912;;;Uploaded	ERP123079	PRJEB39546	SAMEA14460999
SAL_MB0176AA	YA00304097	2022	2	28	Africa	South Africa	Free State	Enteritidis	Human	Human	Stool	ERR9799476;ILLUMINA;Paired;;ERX9346928;;;Uploaded	ERP123079	PRJEB39546	SAMEA14494008
SAL_MB0178AA	YA00328432	2022	3	31	Africa	South Africa	Free State	Enteritidis	Human	Human	Blood culture	ERR9799478;ILLUMINA;Paired;;ERX9346930;;;Uploaded	ERP123079	PRJEB39546	SAMEA14494010
SAL_MB0226AA	YA00295588	2022	1	9	Africa	South Africa	Free State	Enteritidis	Human	Human	Stool	ERR9808947;ILLUMINA;Paired;;ERX9356231;;;Uploaded	ERP123079	PRJEB39546	SAMEA14497551
SAL_MB0237AA	YA00294994	2022	1	7	Africa	South Africa	Free State	Enteritidis	Human	Human	Stool	ERR9808958;ILLUMINA;Paired;;ERX9356242;;;Uploaded	ERP123079	PRJEB39546	SAMEA14497562
SAL_MB0238AA	YA00295590	2022	1	8	Africa	South Africa	Free State	Enteritidis	Human	Human	Urine	ERR9808959;ILLUMINA;Paired;;ERX9356243;;;Uploaded	ERP123079	PRJEB39546	SAMEA14497563
SAL_MB0347AA	YA00331780	2022	3	30	Africa	South Africa	Free State	Enteritidis	Human	Human	Blood culture	ERR9820423;ILLUMINA;Paired;;ERX9367656;;;Uploaded	ERP123079	PRJEB39546	SAMEA14516027
SAL_MB0887AA	YA00305534	2022	2	26	Africa	South Africa	Free State	Enteritidis	Human	Human	Stool	ERR9821363;ILLUMINA;Paired;;ERX9368533;;;Uploaded	ERP123079	PRJEB39546	SAMEA20003108
SAL_MB5304AA	YA00306425	2022	2	26	Africa	South Africa	Free State	Enteritidis	Human	Human	Stool	ERR9830816;ILLUMINA;Paired;;ERX9376642;;;Uploaded	ERP123079	PRJEB39546	SAMEA110061810
SAL_MB5321AA	YA00306422	2022	2	26	Africa	South Africa	Free State	Enteritidis	Human	Human	Stool	ERR9830833;ILLUMINA;Paired;;ERX9376659;;;Uploaded	ERP123079	PRJEB39546	SAMEA110061827
SAL_MB6645AA	YA00341475	2022	4	23	Africa	South Africa	Free State	Enteritidis	Human	Human	Blood culture	ERR9839945;ILLUMINA;Paired;;ERX9385802;;;Uploaded	ERP123079	PRJEB39546	SAMEA110100641
SAL_MB7606AA	YA00349549	2022	5	4	Africa	South Africa	Free State	Enteritidis	Human	Human	Stool	ERR9871713;ILLUMINA;Paired;;ERX9416949;;;Uploaded	ERP123079	PRJEB39546	SAMEA110175509
SAL_MB7927AA	YA00346436	2022	5	1	Africa	South Africa	Free State	Enteritidis	Human	Human	Stool	ERR9884182;ILLUMINA;Paired;;ERX9429336;;;Uploaded	ERP123079	PRJEB39546	SAMEA110191419
SAL_MB9909AA	YA00362296	2022	5	17	Africa	South Africa	Free State	Enteritidis	Human	Human	Blood culture	ERR9939686;ILLUMINA;Paired;;ERX9483128;;;Uploaded	ERP123079	PRJEB39546	SAMEA110346901
SAL_NB0060AA	YA00363295	2022	5	21	Africa	South Africa	Free State	Enteritidis	Human	Human	Urine	ERR9951917;ILLUMINA;Paired;;ERX9495337;;;Uploaded	ERP123079	PRJEB39546	SAMEA110356124
SAL_NB0069AA	YA00363966	2022	5	24	Africa	South Africa	Free State	Enteritidis	Human	Human	Stool	ERR9951920;ILLUMINA;Paired;;ERX9495340;;;Uploaded	ERP123079	PRJEB39546	SAMEA110356127
SAL_NB6982AA	YA00370752	2022	6	24	Africa	South Africa	Free State	Enteritidis	Human	Human	Stool	ERR10100518;ILLUMINA;Paired;;ERX9638239;;;Uploaded	ERP123079	PRJEB39546	SAMEA110682927
SAL_NB6989AA	YA00370751	2022	6	24	Africa	South Africa	Free State	Enteritidis	Human	Human	Blood culture	ERR10100522;ILLUMINA;Paired;;ERX9638243;;;Uploaded	ERP123079	PRJEB39546	SAMEA110682931
SAL_NB6993AA	YA00370744	2022	6	21	Africa	South Africa	Free State	Enteritidis	Human	Human	Blood culture	ERR10100526;ILLUMINA;Paired;;ERX9638247;;;Uploaded	ERP123079	PRJEB39546	SAMEA110682935
SAL_OB4006AA	YA00391359	2022	7	22	Africa	South Africa	Free State	Enteritidis	Human	Human	Urine	ERR10460680;ILLUMINA;Paired;;ERX9982932;;;Uploaded	ERP123079	PRJEB39546	SAMEA111545882
SAL_OB7358AA	YA00405349	2022	9	9	Africa	South Africa	Free State	Enteritidis	Human	Human	Stool	ERR10460791;ILLUMINA;Paired;;ERX9983043;;;Uploaded	ERP123079	PRJEB39546	SAMEA111545993
SAL_OB7359AA	YA00405344	2022	9	9	Africa	South Africa	Free State	Enteritidis	Human	Human	Stool	ERR10460792;ILLUMINA;Paired;;ERX9983044;;;Uploaded	ERP123079	PRJEB39546	SAMEA111545994
SAL_OB7361AA	YA00405340	2022	9	9	Africa	South Africa	Free State	Enteritidis	Human	Human	Stool	ERR10460794;ILLUMINA;Paired;;ERX9983046;;;Uploaded	ERP123079	PRJEB39546	SAMEA111545996
SAL_OB7362AA	YA00405338	2022	9	10	Africa	South Africa	Free State	Enteritidis	Human	Human	Stool	ERR10460795;ILLUMINA;Paired;;ERX9983047;;;Uploaded	ERP123079	PRJEB39546	SAMEA111545997
SAL_OB7363AA	YA00405325	2022	9	11	Africa	South Africa	Free State	Enteritidis	Human	Human	Stool	ERR10460796;ILLUMINA;Paired;;ERX9983048;;;Uploaded	ERP123079	PRJEB39546	SAMEA111545998
SAL_OB7364AA	YA00405316	2022	9	11	Africa	South Africa	Free State	Enteritidis	Human	Human	Stool	ERR10460797;ILLUMINA;Paired;;ERX9983049;;;Uploaded	ERP123079	PRJEB39546	SAMEA111545999
SAL_OB7365AA	YA00405302	2022	9	9	Africa	South Africa	Free State	Enteritidis	Human	Human	Stool	ERR10460798;ILLUMINA;Paired;;ERX9983050;;;Uploaded	ERP123079	PRJEB39546	SAMEA111546000
SAL_OB7366AA	YA00405300	2022	9	10	Africa	South Africa	Free State	Enteritidis	Human	Human	Stool	ERR10460799;ILLUMINA;Paired;;ERX9983051;;;Uploaded	ERP123079	PRJEB39546	SAMEA111546001
SAL_OB7367AA	YA00405311	2022	9	10	Africa	South Africa	Free State	Enteritidis	Human	Human	Stool	ERR10460800;ILLUMINA;Paired;;ERX9983052;;;Uploaded	ERP123079	PRJEB39546	SAMEA111546002
SAL_OB7368AA	YA00405329	2022	9	9	Africa	South Africa	Free State	Enteritidis	Human	Human	Stool	ERR10460801;ILLUMINA;Paired;;ERX9983053;;;Uploaded	ERP123079	PRJEB39546	SAMEA111546003
SAL_OB7369AA	YA00405341	2022	9	10	Africa	South Africa	Free State	Enteritidis	Human	Human	Stool	ERR10460802;ILLUMINA;Paired;;ERX9983054;;;Uploaded	ERP123079	PRJEB39546	SAMEA111546004
SAL_OB7370AA	YA00405339	2022	9	11	Africa	South Africa	Free State	Enteritidis	Human	Human	Stool	ERR10460803;ILLUMINA;Paired;;ERX9983055;;;Uploaded	ERP123079	PRJEB39546	SAMEA111546005
SAL_OB9501AA	YA00404952	2022	9	9	Africa	South Africa	Free State	Enteritidis	Human	Human	Stool	ERR10460815;ILLUMINA;Paired;;ERX9983067;;;Uploaded	ERP123079	PRJEB39546	SAMEA111546017
SAL_OB9504AA	YA00406870	2022	9	13	Africa	South Africa	Free State	Enteritidis	Human	Human	Stool	ERR10460817;ILLUMINA;Paired;;ERX9983069;;;Uploaded	ERP123079	PRJEB39546	SAMEA111546019
SAL_OB9505AA	YA00406201	2022	9	12	Africa	South Africa	Free State	Enteritidis	Human	Human	Stool	ERR10460818;ILLUMINA;Paired;;ERX9983070;;;Uploaded	ERP123079	PRJEB39546	SAMEA111546020
SAL_OB9506AA	YA00406192	2022	9	10	Africa	South Africa	Free State	Enteritidis	Human	Human	Stool	ERR10460819;ILLUMINA;Paired;;ERX9983071;;;Uploaded	ERP123079	PRJEB39546	SAMEA111546021
SAL_OB9507AA	YA00406196	2022	9	11	Africa	South Africa	Free State	Enteritidis	Human	Human	Stool	ERR10460820;ILLUMINA;Paired;;ERX9983072;;;Uploaded	ERP123079	PRJEB39546	SAMEA111546022
SAL_OB9728AA	YA00406198	2022	9	12	Africa	South Africa	Free State	Enteritidis	Human	Human	Stool	ERR10460832;ILLUMINA;Paired;;ERX9983084;;;Uploaded	ERP123079	PRJEB39546	SAMEA111546034
SAL_OB9863AA	YA00410974	2022	9	22	Africa	South Africa	Free State	Enteritidis	Human	Human	Stool	ERR10460848;ILLUMINA;Paired;;ERX9983100;;;Uploaded	ERP123079	PRJEB39546	SAMEA111546050
SAL_OB9864AA	YA00410972	2022	9	21	Africa	South Africa	Free State	Enteritidis	Human	Human	Stool	ERR10460855;ILLUMINA;Paired;;ERX9983107;;;Uploaded	ERP123079	PRJEB39546	SAMEA111546057
SAL_OB9999AA	YA00319280	2022	3	13	Africa	South Africa	Free State	Enteritidis	Human	Human	Stool	ERR10460867;ILLUMINA;Paired;;ERX9983119;;;Uploaded	ERP123079	PRJEB39546	SAMEA111546069
SAL_PB1225AA	YA00404891	2022	9	3	Africa	South Africa	Free State	Enteritidis	Human	Human	Blood culture	ERR10460905;ILLUMINA;Paired;;ERX9983157;;;Uploaded	ERP123079	PRJEB39546	SAMEA111546107
SAL_PB6029AA	HM00220934	2022	9	20	Africa	South Africa	Free State	Enteritidis	Human	Human	Stool	ERR10880134;ILLUMINA;Paired;;ERX10324488;;;Uploaded	ERP123079	PRJEB39546	SAMEA112639629
SAL_PB6376AA	YA00410965	2022	9	23	Africa	South Africa	Free State	Enteritidis	Human	Human	Stool	ERR10880222;ILLUMINA;Paired;;ERX10324576;;;Uploaded	ERP123079	PRJEB39546	SAMEA112639715
SAL_PB7808AA	YA00408752	2022	9	13	Africa	South Africa	Free State	Enteritidis	Human	Human	Stool	ERR10880091;ILLUMINA;Paired;;ERX10324445;;;Uploaded	ERP123079	PRJEB39546	SAMEA112639587
SAL_PB8131AA	YA00402091	2022	9	2	Africa	South Africa	Free State	Enteritidis	Human	Human	Stool	ERR10880094;ILLUMINA;Paired;;ERX10324448;;;Uploaded	ERP123079	PRJEB39546	SAMEA112639590
SAL_PB8133AA	YA00402101	2022	9	3	Africa	South Africa	Free State	Enteritidis	Human	Human	Stool	ERR10880355;ILLUMINA;Paired;;ERX10324709;;;Uploaded	ERP123079	PRJEB39546	SAMEA112639847
SAL_PB9568AA	YA00413264	2022	10	6	Africa	South Africa	Free State	Enteritidis	Human	Human	Blood culture	ERR10880187;ILLUMINA;Paired;;ERX10324541;;;Uploaded	ERP123079	PRJEB39546	SAMEA112639681
SAL_QB0083AA	YA00418155	2022	10	20	Africa	South Africa	Free State	Enteritidis	Human	Human	Stool	ERR10880428;ILLUMINA;Paired;;ERX10324782;;;Uploaded,traces-0iPrWkR;ILLUMINA;Paired;;NA;;;Uploaded,traces-0shAuxC;ILLUMINA;Paired;;NA;;;Uploaded	ERP123079	PRJEB39546	SAMEA112639920
SAL_QB0850AA	JB00924107	2022	11	6	Africa	South Africa	Free State	Enteritidis	Human	Human	Stool	ERR10880329;ILLUMINA;Paired;;ERX10324683;;;Uploaded	ERP123079	PRJEB39546	SAMEA112639821
SAL_QB0868AA	YA00421575	2022	11	4	Africa	South Africa	Free State	Enteritidis	Human	Human	Blood culture	ERR10880194;ILLUMINA;Paired;;ERX10324548;;;Uploaded	ERP123079	PRJEB39546	SAMEA112639688
SAL_QB1340AA	YA00416566	2022	10	12	Africa	South Africa	Free State	Enteritidis	Human	Human	Blood culture	ERR10880154;ILLUMINA;Paired;;ERX10324508;;;Uploaded	ERP123079	PRJEB39546	SAMEA112639649
SAL_QB7589AA	YA00424384	2022	11	16	Africa	South Africa	Free State	Enteritidis	Human	Human	Blood culture	ERR10880246;ILLUMINA;Paired;;ERX10324600;;;Uploaded	ERP123079	PRJEB39546	SAMEA112639739
SAL_QB7806AA	YA00416574	2022	10	14	Africa	South Africa	Free State	Enteritidis	Human	Human	Blood culture	ERR10880342;ILLUMINA;Paired;;ERX10324696;;;Uploaded	ERP123079	PRJEB39546	SAMEA112639834
SAL_QB8523AA	YA00418669	2022	10	23	Africa	South Africa	Free State	Enteritidis	Human	Human	Blood culture	ERR10880394;ILLUMINA;Paired;;ERX10324748;;;Uploaded	ERP123079	PRJEB39546	SAMEA112639886
SAL_QB8571AA	YA00419373	2022	10	25	Africa	South Africa	Free State	Enteritidis	Human	Human	Other	ERR10880449;ILLUMINA;Paired;;ERX10324803;;;Uploaded	ERP123079	PRJEB39546	SAMEA112639941
